# Supplementary material for: Occurrence of Diopatra marocensis (Annelida, Onuphidae) in the eastern Mediterranean
Source: Zookeys. 2014 Oct 13;(445):1–11. doi: 10.3897/zookeys.445.8464 (PMC4205737; doi:10.3897/zookeys.445.8464)
Supplement: XML Treatment for Diopatra marocensis [file zookeys.445.8464-treatment1.xml]

<!DOCTYPE tp:taxon-treatment
  PUBLIC "-//TaxonX//DTD Taxonomic Treatment Publishing DTD v0 20100105//EN" "tax-treatment-NSO.dtd">
<tp:taxon-treatment xmlns:tp="http://www.plazi.org/taxpub"><tp:treatment-meta><kwd-group><label>Taxon classification</label><kwd><named-content content-type="kingdom">Animalia</named-content></kwd><kwd><named-content content-type="order">Eunicida</named-content></kwd><kwd><named-content content-type="family">Onuphidae</named-content></kwd></kwd-group><mixed-citation publication-type="journal"><person-group><name><surname>Çinar</surname><given-names>Melih Ertan</given-names></name><name><surname>Fauchald</surname><given-names>Kristian</given-names></name><name><surname>Dagli</surname><given-names>Ertan</given-names></name></person-group><article-title>Occurrence of <italic><tp:taxon-name><tp:taxon-name-part taxon-name-part-type="genus">Diopatra</tp:taxon-name-part> <tp:taxon-name-part taxon-name-part-type="species">marocensis</tp:taxon-name-part></tp:taxon-name></italic> (<tp:taxon-name><tp:taxon-name-part taxon-name-part-type="phylum">Annelida</tp:taxon-name-part></tp:taxon-name>, <tp:taxon-name><tp:taxon-name-part taxon-name-part-type="family">Onuphidae</tp:taxon-name-part></tp:taxon-name>) in the eastern Mediterranean</article-title><source>Zookeys</source><day>13</day><month>10</month><year>2014</year><volume>2014</volume><issue>445</issue><fpage>1</fpage><lpage>11</lpage><pub-id pub-id-type="doi">10.3897/zookeys.445.8464</pub-id></mixed-citation></tp:treatment-meta><tp:nomenclature><tp:taxon-name>
                        <tp:taxon-name-part taxon-name-part-type="genus">Diopatra</tp:taxon-name-part>
                        <tp:taxon-name-part taxon-name-part-type="species">marocensis</tp:taxon-name-part>
                    </tp:taxon-name><tp:taxon-authority>Paxton, Fadlaoui &amp; Lechapt, 1995</tp:taxon-authority><xref ref-type="fig" rid="F2">Figures 2</xref><xref ref-type="fig" rid="F3">, 3</xref><xref ref-type="fig" rid="F4">, 4</xref><xref ref-type="fig" rid="F5">, 5</xref><tp:nomenclature-citation-list><tp:nomenclature-citation><tp:taxon-name><tp:taxon-name-part taxon-name-part-type="genus">Diopatra</tp:taxon-name-part> <tp:taxon-name-part taxon-name-part-type="species">marocensis</tp:taxon-name-part></tp:taxon-name><comment>: <xref ref-type="bibr" rid="B14">Paxton et al. 1995</xref>: 949–955, fig. 1; <xref ref-type="bibr" rid="B8">Fauchald et al. 2012</xref>: 51, fig. 2a–b.</comment></tp:nomenclature-citation></tp:nomenclature-citation-list></tp:nomenclature><tp:treatment-sec sec-type="Material examined"><title>Material examined.</title><p>ESFM−POL/2009−196, 29.04.2009, Mersin Bay, near the opening of Seyhan River [salinity: 34‰], station 34, <named-content xmlns:xlink="http://www.w3.org/1999/xlink" content-type="dwc:verbatimCoordinates" xlink:type="simple">36°43'33"N, 34°52'11"E</named-content>, 9 m, mud; ESFM−POL/2005−1511, 1 September 2005, Kale, K41, near Beymelek Lagoon [salinity: 39‰], <named-content xmlns:xlink="http://www.w3.org/1999/xlink" content-type="dwc:verbatimCoordinates" xlink:type="simple">36°14'29"N, 30°01'33"E</named-content>, 5 m, gravelly sand, 1 specimen; ESFM−POL/2005−107, 10 September 2005, D13, near the opening of Ceyhan River [salinity: 39‰], <named-content xmlns:xlink="http://www.w3.org/1999/xlink" content-type="dwc:verbatimCoordinates" xlink:type="simple">36°33'22"N, 35°34'17"E</named-content>, 10 m, muddy sand, 8 specimens; ESFM−POL/05−295, 10 September 2005, İskenderun Bay, D14, near the opening of Ceyhan River [salinity: 38‰], <named-content xmlns:xlink="http://www.w3.org/1999/xlink" content-type="dwc:verbatimCoordinates" xlink:type="simple">36°32'51"N, 35°34'37"E</named-content>, 25 m, 3 specimens; ESFM−POL/2005−1396, 17 September 2005, Mersin Bay, G11, near the opening of Seyhan River [salinity: 38‰], <named-content xmlns:xlink="http://www.w3.org/1999/xlink" content-type="dwc:verbatimCoordinates" xlink:type="simple">36°45'47"N, 34°51'54"E</named-content>, 5 m, mud, 14 specimens; ESFM−POL/2005−2086, 8 October 2005, Kuşadası [salinity: 39‰], G40, <named-content xmlns:xlink="http://www.w3.org/1999/xlink" content-type="dwc:verbatimCoordinates" xlink:type="simple">37°52'00"N, 27°15'27"E</named-content>, 10 m, sandy mud, 3 specimens; ESFM−POL/2009−34, 4 February 2009, Mersin Bay, station 34, near the opening of Seyhan River [salinity: 38‰], <named-content xmlns:xlink="http://www.w3.org/1999/xlink" content-type="dwc:verbatimCoordinates" xlink:type="simple">36°43'33"N, 34°52'11"E</named-content>, 9 m, mud, 2 specimens; ESFM−POL/2009−300, <!--PageBreak-->29 April 2009, Mersin Bay, station 34, near the opening of Seyhan River [salinity: 34‰], <named-content xmlns:xlink="http://www.w3.org/1999/xlink" content-type="dwc:verbatimCoordinates" xlink:type="simple">36°43'33"N, 34°52'11"E</named-content>, 9 m, mud, 4 specimens; ESFM−POL/2009−281, 20 October 2009, Mersin Bay, station 34, near the opening of Seyhan River [salinity: 38‰], <named-content xmlns:xlink="http://www.w3.org/1999/xlink" content-type="dwc:verbatimCoordinates" xlink:type="simple">36°43'33"N, 34°52'11"E</named-content>, 10 m, mud, 2 specimens; ESFM−POL/2011−48, 23 August 2011, Enez, near the opening of Meriç River [salinity: 33‰], station 3, <!--PageBreak--><named-content xmlns:xlink="http://www.w3.org/1999/xlink" content-type="dwc:verbatimCoordinates" xlink:type="simple">40°43'41.5"N, 26°02'03.1"E</named-content>, 4 m, sandy mud, 1 specimen; ESFM−POL/2011−256, 28 August 2011, near the opening of Bakırçay River [salinity: 39‰], station 15, <named-content xmlns:xlink="http://www.w3.org/1999/xlink" content-type="dwc:verbatimCoordinates" xlink:type="simple">38°55'11"N, 26°58'50"E</named-content>, 4 m, sandy mud, 1 specimen; ESFM−POL/2011−255, 1 September 2011, near the opening of Büyük Menderes River [salinity: 39‰], station 37, <named-content xmlns:xlink="http://www.w3.org/1999/xlink" content-type="dwc:verbatimCoordinates" xlink:type="simple">37°32'39"N, 27°10'28"E</named-content>, 5 m, sandy mud, 2 specimens (juvenile); ESFM−POL/2011−254, 10 September 2011, Mersin Bay, near the opening of Seyhan River, station 71 [salinity: 37‰], <named-content xmlns:xlink="http://www.w3.org/1999/xlink" content-type="dwc:verbatimCoordinates" xlink:type="simple">36°47'00"N, 34°38'06"E</named-content>, 6 m, sandy mud, 1 specimen; ESFM−POL/2012−1, 17 June 2012, Iskenderun Bay, Yumurtalık [salinity: 39‰], station 11, <named-content xmlns:xlink="http://www.w3.org/1999/xlink" content-type="dwc:verbatimCoordinates" xlink:type="simple">36°50'27"N, 35°54'32"E</named-content>, 12 m, mud, 6 specimens.</p></tp:treatment-sec><tp:treatment-sec sec-type="Description"><title>Description.</title><p>All specimens incomplete, except for juvenile specimens from stations G40 and 37, and a mature specimen from station 71 (ESFM−POL/2011−254); having 27 mm body length, 1.3 mm body width (chaetiger 5) and 102 chaetigers. Large specimen incomplete, 35 mm long (H+10 = 5 mm), 2.1 mm wide, with 83 chaetigers. Body somewhat semicircular, anterio-ventral side flat in most specimens; a ventral groove in some highly contracted specimens. Anterior end including first 2 chaetigers larger than following chaetigers (Figures <xref ref-type="fig" rid="F2">2A, B</xref>, <xref ref-type="fig" rid="F5">5A</xref>). After chaetiger 15, cross section of segments becoming rectangular; ventrum of segments after chaetiger 15 with a vertical groove, extending back to posterior end. Dorsal side of prostomium, frontal lips, anterior faces of palpophores and antennophores with brown pigmentation (Figures <xref ref-type="fig" rid="F2">2A</xref>, <xref ref-type="fig" rid="F5">5A</xref>). In most specimens, a “w”-shaped brownish marking present on anterior side of prostomium (Figure <xref ref-type="fig" rid="F5">5C</xref>). Palpostyles and antennostyles with bar-shaped brownish pigments scattered on surface (Figure <xref ref-type="fig" rid="F2">2A</xref>, <xref ref-type="fig" rid="F5">5A</xref>). Body color pale brownish with a distinct dark brown color pattern on dorsal side of anterior segments (on first 20−25 chaetigers). Color pattern like eyeglasses, lying on posterior part of each segment upside down (Figure <xref ref-type="fig" rid="F2">2A</xref>, <xref ref-type="fig" rid="F5">5A</xref>). Only one specimen (ESFM−POL/2009−281) having irregular dark brown pigmentations on anterio-ventral side, other specimens without color markings on ventral side.</p><fig id="F2" position="float" orientation="portrait"><label>Figure 2.</label><caption><p><italic><tp:taxon-name><tp:taxon-name-part taxon-name-part-type="genus">Diopatra</tp:taxon-name-part> <tp:taxon-name-part taxon-name-part-type="species">marocensis</tp:taxon-name-part></tp:taxon-name></italic>. <bold>A</bold> Anterior part, dorsal view (ESFM−POL/2011−48) <bold>B</bold> Anterior part, lateral view <bold>C</bold> Anterior part, ventral view <bold>D</bold> Anterior end, ventral view. Scale bar: <bold>A</bold> = 2 mm, <bold>B</bold> = 1.80 mm, <bold>C</bold> = 1.88 mm, <bold>D</bold> = 0.73 mm.</p></caption><graphic xmlns:xlink="http://www.w3.org/1999/xlink" xlink:href="zookeys-445-001-g002.jpg" position="float" orientation="portrait" xlink:type="simple" id="oo_32522.jpg"/></fig><p>Antennae and palps covering dorsum of prostomium, emerging near posterior part of prostomium. One pair of pyriform, subulate or digitiform frontal lips on anterior part of prostomium; large specimen having an anomaly; with three frontal lips; on left side of prostomium, two lips attached with each other at base present. Upper lips, massive, medially distinctly separated; with a distinct, elongated papilla between lips (no ridge between halves); each lip cushion shaped, with large, bulbous distal papilla (Figure <xref ref-type="fig" rid="F2">2C, D</xref>, <xref ref-type="fig" rid="F5">5B</xref>). Mouth bordered by high ridges. Lower lips tripartite, with a triangular median section and paired high wings laterally (Figure <xref ref-type="fig" rid="F2">2D</xref>). Palps reaching posterior part of chaetiger 3. Tips of antennae missing in large specimen, reaching chaetiger 11 in other specimens. Palpophores with 10 rings; maximally 11. Antennophores with 12 rings. Palpophores and antennophores without lateral projections. One pair of small sphaerical eyes clearly discernable on juveniles, located near bases of lateral antennae (Figure <xref ref-type="fig" rid="F5">5C</xref>); due to dense pigmentation, eyes indiscernible in larger worms. Two large, crescentic nuchal organs present on posterio-dorsal sides of prostomium.</p><p>Peristomium shorter than first chaetiger, narrow on dorsal side, becoming larger laterally; ventral side as long as dorsal side. Peristomial cirri present, emerging ante<!--PageBreak--><!--PageBreak-->rio-dorsal side of peristomium; digitiform, longer than peristomium, extending to posterior part of prostomium (Figure <xref ref-type="fig" rid="F2">2A</xref>). First four or five parapodia projecting laterally; from chaetiger 6 to end of body, parapodia mainly projecting dorsally. First four or five parapodia with distinct, thick proximal part, enlarging distally; posterior ones conical, decreasing in length, becoming short cones in last chaetigers. First parapodia located dorsally, projecting laterally, second to fifth parapodia placed and directed laterally. In first three chaetigers, postchaetal lobe digitiform, extending beyond tips of dorsal cirri (Figure <xref ref-type="fig" rid="F3">3A</xref>); following chaetigers with shorter postchaetal lobe (Figure <xref ref-type="fig" rid="F3">3B, C</xref>). Prechaetal lobe of chaetigers 1−3, bilobed; dorsal part larger than ventral one. Dorsal cirri digitiform, emerging on dorsal side of parapodia; cirrophores well developed.</p><p>Ventral cirri digitiform on chaetigers 1−4, emerging from posterio-ventral side of parapodia (Figure <xref ref-type="fig" rid="F3">3A, B</xref>); tips extending just beyond prechaetal lobe; those on chaetiger 5 shorter, more or less triangular with bulbous base; those on chaetiger 6 and remaining ones as thick glandular flattened pads. Pads becoming larger on chaetiger 18−20, then gradually decreasing in size and remaining as rounded swellings in posterior parapodia (Figure <xref ref-type="fig" rid="F3">3C</xref>).</p><fig id="F3" position="float" orientation="portrait"><label>Figure 3.</label><caption><p><italic><tp:taxon-name><tp:taxon-name-part taxon-name-part-type="genus">Diopatra</tp:taxon-name-part> <tp:taxon-name-part taxon-name-part-type="species">marocensis</tp:taxon-name-part></tp:taxon-name></italic>. <bold>A</bold> Parapodium of chaetiger 1 (ESFM−POL/2009−300), anterior view <bold>B</bold> Parapodium of chaetiger 4, anterior view <bold>C</bold> Parapodium of chaetiger 43, anterior view. Scale bar: <bold>A</bold> = 200 µm, <bold>B</bold> = 96 µm, <bold>C</bold> = 173 µm.</p></caption><graphic xmlns:xlink="http://www.w3.org/1999/xlink" xlink:href="zookeys-445-001-g003.jpg" position="float" orientation="portrait" xlink:type="simple" id="oo_32523.jpg"/></fig><p>Upper fascicle of chaetiger 1 with 2 slender limbate chaetae (Figure <xref ref-type="fig" rid="F4">4A</xref>), ca. 400 µm long; lower fascicle with 4 pseudocompound hooks; distinctly bidentate, distance between pseudocompound fracture and tip of chaeta maximally 90 µm long; having long (distance between tip of chaeta and tip of hood 15 µm long), pointed hoods (Figure <xref ref-type="fig" rid="F4">4B</xref>). One aciculum penetrating within dorsal cirri and three aciculae in parapodia; tips extending beyond postchaetal lobe, resembling short simple chaetae. Parapodia 2 with 2 limbate chaetae and 5 pseudocompound hooks; resembling those on chaetiger 1. Superior fascicle of chaetiger 4 with 2 limbate chaetae, ca. 325 µm long. Inferior fascicle of chaetiger 4 with 1 limbate chaeta (225 µm long) and 3 pseudocompound hooks; distance between pseudocompound fracture and tip of chaeta maximally 65 µm long. Unmodified parapodia with serrated limbate chaeta, pectinate chaeta (first appeared on chaetiger 6) and subacicular hook (first appearing on chaetiger 13). Chaetiger 13 with 8 serrated limbate chaetae, 2 pectinate chaetae and one subacicular hook; limbate chaetae maximally 175 µm long; pectinate chaetae with oblique tips, having 16−18 thin, equal teeth (Figure <xref ref-type="fig" rid="F4">4C</xref>); subacicular hook strongly bidentate, light amber-coloured, with truncated hood, becoming double from chaetiger 14 onwards (Figure <xref ref-type="fig" rid="F4">4D</xref>).</p><fig id="F4" position="float" orientation="portrait"><label>Figure 4.</label><caption><p><italic><tp:taxon-name><tp:taxon-name-part taxon-name-part-type="genus">Diopatra</tp:taxon-name-part> <tp:taxon-name-part taxon-name-part-type="species">marocensis</tp:taxon-name-part></tp:taxon-name></italic>. <bold>A</bold> Limbate chaeta, chaetiger 1 (ESFM−POL/2009−300) <bold>B</bold> Bidentate pseudocompound hook, chaetiger 1 <bold>C</bold> Pectinate chaeta, chaetiger 35 <bold>D</bold> Subacicular hook, chaetiger 35. Scale bar: <bold>A</bold> = 20 µm, <bold>B</bold> = 15 µm, <bold>C</bold> = 23 µm, <bold>D</bold> = 46 µm.</p></caption><graphic xmlns:xlink="http://www.w3.org/1999/xlink" xlink:href="zookeys-445-001-g004.jpg" position="float" orientation="portrait" xlink:type="simple" id="oo_32524.jpg"/></fig><fig id="F5" position="float" orientation="portrait"><label>Figure 5.</label><caption><p><italic><tp:taxon-name><tp:taxon-name-part taxon-name-part-type="genus">Diopatra</tp:taxon-name-part> <tp:taxon-name-part taxon-name-part-type="species">marocensis</tp:taxon-name-part></tp:taxon-name></italic>. <bold>A</bold> Anterior part, dorsal view (ESFM−POL/2009−300) <bold>B</bold> Anterior end, ventral view <bold>C</bold> Anterior end, dorsal view. Scale bar: <bold>A</bold> = 2 mm, <bold>B</bold> = 1.18 mm, <bold>C</bold> = 0.18 mm.</p></caption><graphic xmlns:xlink="http://www.w3.org/1999/xlink" xlink:href="zookeys-445-001-g005.jpg" position="float" orientation="portrait" xlink:type="simple" id="oo_32525.jpg"/></fig><p>Branchiae starting from chaetiger 4 on majority of specimens; four specimens possessing first branchiae on chaetiger 5. Branchiae with more than 10 spiraled whorls of long filaments (15 spiraled whorls on large specimen); decreasing gradually in number of whorls and in size after chaetiger 12 (7 spiraled whorls on chaetiger 15, 3 spiraled whorls on chaetiger 30); having 2 filaments after chaetiger 35, one filament after chaetiger 37, becoming a short papilla between chaetiger 40 and 46, absent posteriorly.</p><p>Mandibles partly sclerotinized (proximal parts) with calcareous distal cutting figs, rounded tip with distal indentations. Maxillae distinctly sclerotinized along cutting edges; supporting structures barely sclerotinized. Maxillary formula: Mx I = 1 + 1; Mx II = 8 + 7; Mx III = 7 + 0; Mx IV = 7 + 9; Mx V = 1 + 1.</p><!--PageBreak--><p>Pygidium with two pairs of pygidial cirri; ventral pair (0.5 mm) longer than dorsal pair (0.2 mm).</p><p>Tube parchment-like, cylindrical, surface covered by debris comprising mud with shell fragments of <italic><tp:taxon-name><tp:taxon-name-part taxon-name-part-type="genus">Abra</tp:taxon-name-part> <tp:taxon-name-part taxon-name-part-type="species">alba</tp:taxon-name-part></tp:taxon-name></italic> (Wood W., 1802) and <italic><tp:taxon-name><tp:taxon-name-part taxon-name-part-type="genus">Parvicardium</tp:taxon-name-part> <tp:taxon-name-part taxon-name-part-type="species">exiguum</tp:taxon-name-part></tp:taxon-name></italic> (Gmelin, 1791), and plant debris drifted from rivers.</p></tp:treatment-sec><tp:treatment-sec sec-type="Ecology"><title>Ecology.</title><p>This species was found near the opening of rivers or lagoons [salinity range: 33−39‰] in the area between 4 and 25 m depth, and attained its highest density at station 34 (90 ind.m<sup>-2</sup>).</p></tp:treatment-sec><tp:treatment-sec sec-type="Feeding"><title>Feeding.</title><p>Gut content analysis of digestive tracks of some worms revealed that this species mainly feeds on algae.</p></tp:treatment-sec><tp:treatment-sec sec-type="Reproduction"><title>Reproduction.</title><p>One specimen has eggs in its coelomic cavity, measuring 200 µm in diameter on average. This species is known to be a simultaneous hermaphrodite, brooding large eggs (about 600 µm) in the parental tube (<xref ref-type="bibr" rid="B15">Pires et al. 2012</xref>; <xref ref-type="bibr" rid="B3">Arias et al. 2013</xref>).</p><!--PageBreak--></tp:treatment-sec><tp:treatment-sec sec-type="Symbiotic relationship"><title>Symbiotic relationship.</title><p>Specimens of <italic><tp:taxon-name><tp:taxon-name-part taxon-name-part-type="genus">Diopatra</tp:taxon-name-part> <tp:taxon-name-part taxon-name-part-type="species">marocensis</tp:taxon-name-part></tp:taxon-name></italic> collected from stations D14 and 34 were densely infected by a parasite (?<tp:taxon-name><tp:taxon-name-part taxon-name-part-type="phylum">Entoprocta</tp:taxon-name-part></tp:taxon-name>). The parasite is attached to the dorsal side, parapodia and branchiae of the worms. One specimen (ESFM−POL/2009−34) with 15 chaetigerous segments (posterior part is missing) had almost 40 parasites. <xref ref-type="bibr" rid="B2">Arias et al. (2010)</xref> found a symbiotic relationship between specimens of <italic><tp:taxon-name><tp:taxon-name-part taxon-name-part-type="genus">Diopatra</tp:taxon-name-part> <tp:taxon-name-part taxon-name-part-type="species">marocensis</tp:taxon-name-part></tp:taxon-name></italic> and a peritricous protozoan (the genus <italic><tp:taxon-name><tp:taxon-name-part taxon-name-part-type="genus">Epistylis</tp:taxon-name-part></tp:taxon-name></italic>) from northern Spain.</p></tp:treatment-sec><tp:treatment-sec sec-type="Geographical distribution"><title>Geographical distribution.</title><p>This species is only known from the East Atlantic (near Gibraltar; Morocco, Spain and Portugal) and the eastern Mediterranean. The presence of this species in the eastern Mediterranean and absence in the western Mediterranean is interesting. There could be two reasonable explanations for its presence in the eastern Mediterranean; 1) this species might have been introduced to the area by ballast water of ships; 2) it might be an Atlanto-Mediterranean species that widely occurs near openings of river mouths in the area, but has been overlooked up to now, or misidentified as a juvenile specimen of the large Mediterranean species <!--PageBreak--><italic><tp:taxon-name><tp:taxon-name-part taxon-name-part-type="genus">Diopatra</tp:taxon-name-part> <tp:taxon-name-part taxon-name-part-type="species">neapolitana</tp:taxon-name-part></tp:taxon-name></italic>. These explanations can be refuted or proved when more data regarding this species in different basins of the Mediterranean are accumulated. As there is a big gap between the Atlantic and Mediterranean populations of this species, this species can be regarded as a new alien species for the Mediterranean Sea, at least for now.</p></tp:treatment-sec><tp:treatment-sec sec-type="Discussion"><title>Discussion.</title><p><italic><tp:taxon-name><tp:taxon-name-part taxon-name-part-type="genus">Diopatra</tp:taxon-name-part> <tp:taxon-name-part taxon-name-part-type="species">marocensis</tp:taxon-name-part></tp:taxon-name></italic> can be distinguished from other <italic><tp:taxon-name><tp:taxon-name-part taxon-name-part-type="genus">Diopatra</tp:taxon-name-part></tp:taxon-name></italic> species (<italic><tp:taxon-name><tp:taxon-name-part taxon-name-part-type="genus">Diopatra</tp:taxon-name-part> <tp:taxon-name-part taxon-name-part-type="species">neapolitana</tp:taxon-name-part></tp:taxon-name></italic>, <italic><tp:taxon-name><tp:taxon-name-part taxon-name-part-type="genus">Diopatra</tp:taxon-name-part> <tp:taxon-name-part taxon-name-part-type="species">marocensis</tp:taxon-name-part></tp:taxon-name></italic>, <italic><tp:taxon-name><tp:taxon-name-part taxon-name-part-type="genus">Diopatra</tp:taxon-name-part> <tp:taxon-name-part taxon-name-part-type="species">micrura</tp:taxon-name-part></tp:taxon-name></italic>, <italic><tp:taxon-name><tp:taxon-name-part taxon-name-part-type="genus">Diopatra</tp:taxon-name-part> <tp:taxon-name-part taxon-name-part-type="species">biscayensis</tp:taxon-name-part></tp:taxon-name></italic> and <italic><tp:taxon-name><tp:taxon-name-part taxon-name-part-type="genus">Diopatra</tp:taxon-name-part> <tp:taxon-name-part taxon-name-part-type="species">cryptornata</tp:taxon-name-part></tp:taxon-name></italic>) reported from the north-eastern coast of the Atlantic Ocean and Mediterranean Sea, in having pectinate chaetae that have oblique combs with 16−18 thin teeth. The original description of <italic><tp:taxon-name><tp:taxon-name-part taxon-name-part-type="genus">Diopatra</tp:taxon-name-part> <tp:taxon-name-part taxon-name-part-type="species">marocensis</tp:taxon-name-part></tp:taxon-name></italic> differs from the re-description of the species based on the eastern Mediterranean specimens in having different pigmentation in the anterior end (generally pale, but small specimens having palps with irregular brownish specks, and peristomium and anterior chaetigers with mid-dorsal bars on the posterior part of segment) and branchiae with fewer numbers of whorls (max. 8−9 whorls in the original description vs. 15 in the eastern Mediterranean specimens). However, such characters of the eastern Mediterranean specimens were also noted on the Spanish specimens (H. Paxton, pers. comm.).</p></tp:treatment-sec><ref-list><ref id="B14"><mixed-citation xmlns:xlink="http://www.w3.org/1999/xlink" xlink:type="simple"><person-group><name name-style="western"><surname>Paxton</surname><given-names>H</given-names></name><name name-style="western"><surname>Fadlaoui</surname><given-names>S</given-names></name><name name-style="western"><surname>Lechapt</surname><given-names>J-P</given-names></name></person-group> (<year>1995</year>) <article-title><italic><tp:taxon-name><tp:taxon-name-part taxon-name-part-type="genus">Diopatra</tp:taxon-name-part> <tp:taxon-name-part taxon-name-part-type="species">marocensis</tp:taxon-name-part></tp:taxon-name></italic>, a new brooding species of <tp:taxon-name><tp:taxon-name-part taxon-name-part-type="family">Onuphidae</tp:taxon-name-part></tp:taxon-name> (<tp:taxon-name><tp:taxon-name-part taxon-name-part-type="phylum">Annelida</tp:taxon-name-part></tp:taxon-name>: <tp:taxon-name><tp:taxon-name-part taxon-name-part-type="class">Polychaeta</tp:taxon-name-part></tp:taxon-name>).</article-title><source>Journal of Marine Biological Associations of the United Kingdom</source><volume>75</volume>: <fpage>949</fpage>−<lpage>955</lpage>. doi: <ext-link ext-link-type="doi" xlink:href="10.1017/S0025315400038273" xlink:type="simple">10.1017/S0025315400038273</ext-link></mixed-citation></ref><ref id="B8"><mixed-citation xmlns:xlink="http://www.w3.org/1999/xlink" xlink:type="simple"><person-group><name name-style="western"><surname>Fauchald</surname><given-names>K</given-names></name><name name-style="western"><surname>Berke</surname><given-names>SK</given-names></name><name name-style="western"><surname>Woodin</surname><given-names>SA</given-names></name></person-group> (<year>2012</year>) <article-title><italic><tp:taxon-name><tp:taxon-name-part taxon-name-part-type="genus">Diopatra</tp:taxon-name-part></tp:taxon-name></italic> (<tp:taxon-name><tp:taxon-name-part taxon-name-part-type="family">Onuphidae</tp:taxon-name-part></tp:taxon-name>: <tp:taxon-name><tp:taxon-name-part taxon-name-part-type="class">Polychaeta</tp:taxon-name-part></tp:taxon-name>) from intertidal sediments in southwestern Europe.</article-title><source>Zootaxa</source><volume>3395</volume>: <fpage>47</fpage>−<lpage>58</lpage>.</mixed-citation></ref><ref id="B15"><mixed-citation xmlns:xlink="http://www.w3.org/1999/xlink" xlink:type="simple"><person-group><name name-style="western"><surname>Pires</surname><given-names>A</given-names></name><name name-style="western"><surname>Gentil</surname><given-names>F</given-names></name><name name-style="western"><surname>Quintino</surname><given-names>V</given-names></name><name name-style="western"><surname>Rodrigues</surname><given-names>AM</given-names></name></person-group> (<year>2012</year>) <article-title>Reproductive biology of <italic><tp:taxon-name><tp:taxon-name-part taxon-name-part-type="genus">Diopatra</tp:taxon-name-part> <tp:taxon-name-part taxon-name-part-type="species">neapolitana</tp:taxon-name-part></tp:taxon-name></italic> (<tp:taxon-name><tp:taxon-name-part taxon-name-part-type="phylum">Annelida</tp:taxon-name-part></tp:taxon-name>, <tp:taxon-name><tp:taxon-name-part taxon-name-part-type="family">Onuphidae</tp:taxon-name-part></tp:taxon-name>), an exploited natural resource in Ria de Aveiro (Northwestern Portugal).</article-title><source>Marine Ecology</source><volume>33</volume>: <fpage>56</fpage>–<lpage>65</lpage>. doi: <ext-link ext-link-type="doi" xlink:href="10.1111/j.1439-0485.2011.00463.x" xlink:type="simple">10.1111/j.1439-0485.2011.00463.x</ext-link></mixed-citation></ref><ref id="B3"><mixed-citation xmlns:xlink="http://www.w3.org/1999/xlink" xlink:type="simple"><person-group><name name-style="western"><surname>Arias</surname><given-names>A</given-names></name><name name-style="western"><surname>Richter</surname><given-names>A</given-names></name><name name-style="western"><surname>Anadón</surname><given-names>N</given-names></name><name name-style="western"><surname>Paxton</surname><given-names>H</given-names></name></person-group> (<year>2013</year>) <article-title>Evidence of simultaneous hermaphroditism in the brooding <italic><tp:taxon-name><tp:taxon-name-part taxon-name-part-type="genus">Diopatra</tp:taxon-name-part> <tp:taxon-name-part taxon-name-part-type="species">marocensis</tp:taxon-name-part></tp:taxon-name></italic> (<tp:taxon-name><tp:taxon-name-part taxon-name-part-type="phylum">Annelida</tp:taxon-name-part></tp:taxon-name>: <tp:taxon-name><tp:taxon-name-part taxon-name-part-type="family">Onuphidae</tp:taxon-name-part></tp:taxon-name>) from northern Spain.</article-title><source>Journal of the Marine Biological Association of the United Kingdom</source><volume>93</volume>: <fpage>1533</fpage>–<lpage>1542</lpage>. doi: <ext-link ext-link-type="doi" xlink:href="10.1017/S002531541300012X" xlink:type="simple">10.1017/S002531541300012X</ext-link></mixed-citation></ref><ref id="B2"><mixed-citation xmlns:xlink="http://www.w3.org/1999/xlink" xlink:type="simple"><person-group><name name-style="western"><surname>Arias</surname><given-names>A</given-names></name><name name-style="western"><surname>Anadón</surname><given-names>N</given-names></name><name name-style="western"><surname>Paxton</surname><given-names>H</given-names></name></person-group> (<year>2010</year>) <article-title>New records of <italic><tp:taxon-name><tp:taxon-name-part taxon-name-part-type="genus">Diopatra</tp:taxon-name-part> <tp:taxon-name-part taxon-name-part-type="species">marocensis</tp:taxon-name-part></tp:taxon-name></italic> (<tp:taxon-name><tp:taxon-name-part taxon-name-part-type="phylum">Annelida</tp:taxon-name-part></tp:taxon-name>: <tp:taxon-name><tp:taxon-name-part taxon-name-part-type="family">Onuphidae</tp:taxon-name-part></tp:taxon-name>) from northern Spain.</article-title><source>Zootaxa</source><volume>2691</volume>: <fpage>67</fpage>−<lpage>68</lpage>.</mixed-citation></ref></ref-list></tp:taxon-treatment>
